# Supplementary material for: Upper Mediastinal Lymphadenectomy Utilizing Prone-Position Thoracoscopy for Esophageal and Gastroesophageal Junction Cancers
Source: J Clin Med. 2024 Nov 16;13(22):6896. doi: 10.3390/jcm13226896 (PMC11594506; doi:10.3390/jcm13226896)
Supplement: Supplementary file 1 [file jcm-13-06896-s001.zip]

Archive with 1 entries (1 files):
- jcm-3260624-supplementary.mp4
